# Supplementary material for: Fixation can change the appearance of phase separation in living cells
Source: eLife. 2022 Nov 29;11:e79903. doi: 10.7554/eLife.79903 (PMC9817179; doi:10.7554/eLife.79903)
Supplement: Source code 1. [file elife-79903-code1.zip]

Archive with 77 entries (71 files):
- Processing Scripts/
- Processing Scripts/.DS_Store
- __MACOSX/Processing Scripts/._.DS_Store
- Processing Scripts/Puncta_Quantification.asv
- Processing Scripts/Puncta_Quantification.m
- __MACOSX/Processing Scripts/._Puncta_Quantification.m
- Processing Scripts/Puncta_Quantification.zip
- Processing Scripts/Required Functions/
- Processing Scripts/thumbnail.jpg
- Processing Scripts/Required Functions/.DS_Store
- __MACOSX/Processing Scripts/Required Functions/._.DS_Store
- Processing Scripts/Required Functions/bfmatlab/
- Processing Scripts/Required Functions/colorMatchFcn.m
- Processing Scripts/Required Functions/createCirclesMask.m
- __MACOSX/Processing Scripts/Required Functions/._createCirclesMask.m
- Processing Scripts/Required Functions/dir2.m
- Processing Scripts/Required Functions/emissionWL.m
- Processing Scripts/Required Functions/export_fig/
- Processing Scripts/Required Functions/fwhm.m
- Processing Scripts/Required Functions/GetOMEData.m
- Processing Scripts/Required Functions/ReadImage6D.m
- Processing Scripts/Required Functions/SliceData.m
- Processing Scripts/Required Functions/spectrumRGB.m
- Processing Scripts/Required Functions/bfmatlab/bfCheckJavaMemory.m
- __MACOSX/Processing Scripts/Required Functions/bfmatlab/._bfCheckJavaMemory.m
- Processing Scripts/Required Functions/bfmatlab/bfCheckJavaPath.m
- __MACOSX/Processing Scripts/Required Functions/bfmatlab/._bfCheckJavaPath.m
- Processing Scripts/Required Functions/bfmatlab/bfGetFileExtensions.m
- __MACOSX/Processing Scripts/Required Functions/bfmatlab/._bfGetFileExtensions.m
- Processing Scripts/Required Functions/bfmatlab/bfGetPlane.m
- __MACOSX/Processing Scripts/Required Functions/bfmatlab/._bfGetPlane.m
- Processing Scripts/Required Functions/bfmatlab/bfGetPlaneAtZCT.m
- __MACOSX/Processing Scripts/Required Functions/bfmatlab/._bfGetPlaneAtZCT.m
- Processing Scripts/Required Functions/bfmatlab/bfGetReader.m
- __MACOSX/Processing Scripts/Required Functions/bfmatlab/._bfGetReader.m
- Processing Scripts/Required Functions/bfmatlab/bfInitLogging.m
- __MACOSX/Processing Scripts/Required Functions/bfmatlab/._bfInitLogging.m
- Processing Scripts/Required Functions/bfmatlab/bfopen.m
- __MACOSX/Processing Scripts/Required Functions/bfmatlab/._bfopen.m
- Processing Scripts/Required Functions/bfmatlab/bfOpen3DVolume.m
- __MACOSX/Processing Scripts/Required Functions/bfmatlab/._bfOpen3DVolume.m
- Processing Scripts/Required Functions/bfmatlab/bfsave.m
- __MACOSX/Processing Scripts/Required Functions/bfmatlab/._bfsave.m
- Processing Scripts/Required Functions/bfmatlab/bfTestInRange.m
- __MACOSX/Processing Scripts/Required Functions/bfmatlab/._bfTestInRange.m
- Processing Scripts/Required Functions/bfmatlab/bfUpgradeCheck.m
- __MACOSX/Processing Scripts/Required Functions/bfmatlab/._bfUpgradeCheck.m
- Processing Scripts/Required Functions/bfmatlab/bioformats_package.jar
- __MACOSX/Processing Scripts/Required Functions/bfmatlab/._bioformats_package.jar
- Processing Scripts/Required Functions/bfmatlab/createMinimalOMEXMLMetadata.m
- __MACOSX/Processing Scripts/Required Functions/bfmatlab/._createMinimalOMEXMLMetadata.m
- Processing Scripts/Required Functions/bfmatlab/private/
- Processing Scripts/Required Functions/export_fig/.ignore/
- Processing Scripts/Required Functions/export_fig/append_pdfs.m
- Processing Scripts/Required Functions/export_fig/copyfig.m
- Processing Scripts/Required Functions/export_fig/crop_borders.m
- Processing Scripts/Required Functions/export_fig/eps2pdf.m
- Processing Scripts/Required Functions/export_fig/export_fig.m
- Processing Scripts/Required Functions/export_fig/fix_lines.m
- Processing Scripts/Required Functions/export_fig/ghostscript.m
- Processing Scripts/Required Functions/export_fig/im2gif.m
- Processing Scripts/Required Functions/export_fig/ImageSelection.class
- Processing Scripts/Required Functions/export_fig/ImageSelection.java
- Processing Scripts/Required Functions/export_fig/isolate_axes.m
- Processing Scripts/Required Functions/export_fig/LICENSE
- Processing Scripts/Required Functions/export_fig/pdf2eps.m
- Processing Scripts/Required Functions/export_fig/pdftops.m
- Processing Scripts/Required Functions/export_fig/print2array.m
- Processing Scripts/Required Functions/export_fig/print2eps.m
- Processing Scripts/Required Functions/export_fig/README.md
- Processing Scripts/Required Functions/export_fig/read_write_entire_textfile.m
- Processing Scripts/Required Functions/export_fig/user_string.m
- Processing Scripts/Required Functions/export_fig/using_hg2.m
- Processing Scripts/Required Functions/bfmatlab/private/is_octave.m
- __MACOSX/Processing Scripts/Required Functions/bfmatlab/private/._is_octave.m
- Processing Scripts/Required Functions/export_fig/.ignore/ghostscript.txt
- Processing Scripts/Required Functions/export_fig/.ignore/gs_font_path.txt
