# Supplementary material for: Fixation can change the appearance of phase separation in living cells
Source: eLife. 2022 Nov 29;11:e79903. doi: 10.7554/eLife.79903 (PMC9817179; doi:10.7554/eLife.79903)
Supplement: Source code 1. [file elife-79903-code1.zip › Processing Scripts/Required Functions/dir2.m]

function listing = dir2(varargin)

if nargin == 0
    name = '.';
elseif nargin == 1
    name = varargin{1};
else
    error('Too many input arguments.')
end

listing = dir(name);

inds = [];
n    = 0;
k    = 1;

while n < 2 && k <= length(listing)
    if any(strcmp(listing(k).name, {'.', '..'}))
        inds(end + 1) = k;
        n = n + 1;
    end
    k = k + 1;
end

listing(inds) = [];
