# Supplementary material for: Fixation can change the appearance of phase separation in living cells
Source: eLife. 2022 Nov 29;11:e79903. doi: 10.7554/eLife.79903 (PMC9817179; doi:10.7554/eLife.79903)
Supplement: Source code 1. [file elife-79903-code1.zip › Processing Scripts/Required Functions/emissionWL.m]

function map = emissionWL(lambda,m,power)
%PARULA Blue-green-orange-yellow color map
%   PARULA(M) returns an M-by-3 matrix containing a colormap. 
%   The colors begin with dark purplish-blue and blue, range
%   through green and orange, and end with bright yellow. PARULA is named
%   after a bird, the tropical parula, which has these colors.
%
%   PARULA returns a colormap with the same number of colors as the current
%   figure's colormap. If no figure exists, MATLAB uses the length of the
%   default colormap.
%
%   EXAMPLE
%
%   This example shows how to reset the colormap of the current figure.
%
%       colormap(parula)
%
%   See also AUTUMN, BONE, COLORCUBE, COOL, COPPER, FLAG, GRAY, HOT, HSV,
%   JET, LINES, PINK, PRISM, SPRING, SUMMER, WHITE, WINTER, COLORMAP,
%   RGBPLOT.

%   Copyright 2013-2016 The MathWorks, Inc.

if nargin == 1
   f = get(groot,'CurrentFigure');
   power = 1;
   if isempty(f)
      m = size(get(groot,'DefaultFigureColormap'),1);
   else
      m = size(f.Colormap,1);
   end
elseif nargin == 2
       power = 1;
end

clmstart = [0 0 0]; clmstop = spectrumRGB(lambda); numpts = m;

clm = [linspace(clmstart(1),clmstop(1),numpts);...
    linspace(clmstart(2),clmstop(2),numpts);...
    linspace(clmstart(3),clmstop(3),numpts)]';

clm = clm.^power; 

clmScale = clm(end,:)./clmstop; 
clmScale(isnan(clmScale))=1; 

clm = clm./clmScale;

map = clm;
% values = [
%    0.2422 0.1504 0.6603
%    0.2444 0.1534 0.6728
%    0.2464 0.1569 0.6847
%    0.2484 0.1607 0.6961
%    0.2503 0.1648 0.7071
%    0.2522 0.1689 0.7179
%    0.2540 0.1732 0.7286
%    0.2558 0.1773 0.7393
%    0.2576 0.1814 0.7501
%    0.2594 0.1854 0.7610
%    0.2611 0.1893 0.7719
%    0.2628 0.1932 0.7828
%    0.2645 0.1972 0.7937
%    0.2661 0.2011 0.8043
%    0.2676 0.2052 0.8148
%    0.2691 0.2094 0.8249
%    0.2704 0.2138 0.8346
%    0.2717 0.2184 0.8439
%    0.2729 0.2231 0.8528
%    0.2740 0.2280 0.8612
%    0.2749 0.2330 0.8692
%    0.2758 0.2382 0.8767
%    0.2766 0.2435 0.8840
%    0.2774 0.2489 0.8908
%    0.2781 0.2543 0.8973
%    0.2788 0.2598 0.9035
%    0.2794 0.2653 0.9094
%    0.2798 0.2708 0.9150
%    0.2802 0.2764 0.9204
%    0.2806 0.2819 0.9255
%    0.2809 0.2875 0.9305
%    0.2811 0.2930 0.9352
%    0.2813 0.2985 0.9397
%    0.2814 0.3040 0.9441
%    0.2814 0.3095 0.9483
%    0.2813 0.3150 0.9524
%    0.2811 0.3204 0.9563
%    0.2809 0.3259 0.9600
%    0.2807 0.3313 0.9636
%    0.2803 0.3367 0.9670
%    0.2798 0.3421 0.9702
%    0.2791 0.3475 0.9733
%    0.2784 0.3529 0.9763
%    0.2776 0.3583 0.9791
%    0.2766 0.3638 0.9817
%    0.2754 0.3693 0.9840
%    0.2741 0.3748 0.9862
%    0.2726 0.3804 0.9881
%    0.2710 0.3860 0.9898
%    0.2691 0.3916 0.9912
%    0.2670 0.3973 0.9924
%    0.2647 0.4030 0.9935
%    0.2621 0.4088 0.9946
%    0.2591 0.4145 0.9955
%    0.2556 0.4203 0.9965
%    0.2517 0.4261 0.9974
%    0.2473 0.4319 0.9983
%    0.2424 0.4378 0.9991
%    0.2369 0.4437 0.9996
%    0.2311 0.4497 0.9995
%    0.2250 0.4559 0.9985
%    0.2189 0.4620 0.9968
%    0.2128 0.4682 0.9948
%    0.2066 0.4743 0.9926
%    0.2006 0.4803 0.9906
%    0.1950 0.4861 0.9887
%    0.1903 0.4919 0.9867
%    0.1869 0.4975 0.9844
%    0.1847 0.5030 0.9819
%    0.1831 0.5084 0.9793
%    0.1818 0.5138 0.9766
%    0.1806 0.5191 0.9738
%    0.1795 0.5244 0.9709
%    0.1785 0.5296 0.9677
%    0.1778 0.5349 0.9641
%    0.1773 0.5401 0.9602
%    0.1768 0.5452 0.9560
%    0.1764 0.5504 0.9516
%    0.1755 0.5554 0.9473
%    0.1740 0.5605 0.9432
%    0.1716 0.5655 0.9393
%    0.1686 0.5705 0.9357
%    0.1649 0.5755 0.9323
%    0.1610 0.5805 0.9289
%    0.1573 0.5854 0.9254
%    0.1540 0.5902 0.9218
%    0.1513 0.5950 0.9182
%    0.1492 0.5997 0.9147
%    0.1475 0.6043 0.9113
%    0.1461 0.6089 0.9080
%    0.1446 0.6135 0.9050
%    0.1429 0.6180 0.9022
%    0.1408 0.6226 0.8998
%    0.1383 0.6272 0.8975
%    0.1354 0.6317 0.8953
%    0.1321 0.6363 0.8932
%    0.1288 0.6408 0.8910
%    0.1253 0.6453 0.8887
%    0.1219 0.6497 0.8862
%    0.1185 0.6541 0.8834
%    0.1152 0.6584 0.8804
%    0.1119 0.6627 0.8770
%    0.1085 0.6669 0.8734
%    0.1048 0.6710 0.8695
%    0.1009 0.6750 0.8653
%    0.0964 0.6789 0.8609
%    0.0914 0.6828 0.8562
%    0.0855 0.6865 0.8513
%    0.0789 0.6902 0.8462
%    0.0713 0.6938 0.8409
%    0.0628 0.6972 0.8355
%    0.0535 0.7006 0.8299
%    0.0433 0.7039 0.8242
%    0.0328 0.7071 0.8183
%    0.0234 0.7103 0.8124
%    0.0155 0.7133 0.8064
%    0.0091 0.7163 0.8003
%    0.0046 0.7192 0.7941
%    0.0019 0.7220 0.7878
%    0.0009 0.7248 0.7815
%    0.0018 0.7275 0.7752
%    0.0046 0.7301 0.7688
%    0.0094 0.7327 0.7623
%    0.0162 0.7352 0.7558
%    0.0253 0.7376 0.7492
%    0.0369 0.7400 0.7426
%    0.0504 0.7423 0.7359
%    0.0638 0.7446 0.7292
%    0.0770 0.7468 0.7224
%    0.0899 0.7489 0.7156
%    0.1023 0.7510 0.7088
%    0.1141 0.7531 0.7019
%    0.1252 0.7552 0.6950
%    0.1354 0.7572 0.6881
%    0.1448 0.7593 0.6812
%    0.1532 0.7614 0.6741
%    0.1609 0.7635 0.6671
%    0.1678 0.7656 0.6599
%    0.1741 0.7678 0.6527
%    0.1799 0.7699 0.6454
%    0.1853 0.7721 0.6379
%    0.1905 0.7743 0.6303
%    0.1954 0.7765 0.6225
%    0.2003 0.7787 0.6146
%    0.2061 0.7808 0.6065
%    0.2118 0.7828 0.5983
%    0.2178 0.7849 0.5899
%    0.2244 0.7869 0.5813
%    0.2318 0.7887 0.5725
%    0.2401 0.7905 0.5636
%    0.2491 0.7922 0.5546
%    0.2589 0.7937 0.5454
%    0.2695 0.7951 0.5360
%    0.2809 0.7964 0.5266
%    0.2929 0.7975 0.5170
%    0.3052 0.7985 0.5074
%    0.3176 0.7994 0.4975
%    0.3301 0.8002 0.4876
%    0.3424 0.8009 0.4774
%    0.3548 0.8016 0.4669
%    0.3671 0.8021 0.4563
%    0.3795 0.8026 0.4454
%    0.3921 0.8029 0.4344
%    0.4050 0.8031 0.4233
%    0.4184 0.8030 0.4122
%    0.4322 0.8028 0.4013
%    0.4463 0.8024 0.3904
%    0.4608 0.8018 0.3797
%    0.4753 0.8011 0.3691
%    0.4899 0.8002 0.3586
%    0.5044 0.7993 0.3480
%    0.5187 0.7982 0.3374
%    0.5329 0.7970 0.3267
%    0.5470 0.7957 0.3159
%    0.5609 0.7943 0.3050
%    0.5748 0.7929 0.2941
%    0.5886 0.7913 0.2833
%    0.6024 0.7896 0.2726
%    0.6161 0.7878 0.2622
%    0.6297 0.7859 0.2521
%    0.6433 0.7839 0.2423
%    0.6567 0.7818 0.2329
%    0.6701 0.7796 0.2239
%    0.6833 0.7773 0.2155
%    0.6963 0.7750 0.2075
%    0.7091 0.7727 0.1998
%    0.7218 0.7703 0.1924
%    0.7344 0.7679 0.1852
%    0.7468 0.7654 0.1782
%    0.7590 0.7629 0.1717
%    0.7710 0.7604 0.1658
%    0.7829 0.7579 0.1608
%    0.7945 0.7554 0.1570
%    0.8060 0.7529 0.1546
%    0.8172 0.7505 0.1535
%    0.8281 0.7481 0.1536
%    0.8389 0.7457 0.1546
%    0.8495 0.7435 0.1564
%    0.8600 0.7413 0.1587
%    0.8703 0.7392 0.1615
%    0.8804 0.7372 0.1650
%    0.8903 0.7353 0.1695
%    0.9000 0.7336 0.1749
%    0.9093 0.7321 0.1815
%    0.9184 0.7308 0.1890
%    0.9272 0.7298 0.1973
%    0.9357 0.7290 0.2061
%    0.9440 0.7285 0.2151
%    0.9523 0.7284 0.2237
%    0.9606 0.7285 0.2312
%    0.9689 0.7292 0.2373
%    0.9770 0.7304 0.2418
%    0.9842 0.7330 0.2446
%    0.9900 0.7365 0.2429
%    0.9946 0.7407 0.2394
%    0.9966 0.7458 0.2351
%    0.9971 0.7513 0.2309
%    0.9972 0.7569 0.2267
%    0.9971 0.7626 0.2224
%    0.9969 0.7683 0.2181
%    0.9966 0.7740 0.2138
%    0.9962 0.7798 0.2095
%    0.9957 0.7856 0.2053
%    0.9949 0.7915 0.2012
%    0.9938 0.7974 0.1974
%    0.9923 0.8034 0.1939
%    0.9906 0.8095 0.1906
%    0.9885 0.8156 0.1875
%    0.9861 0.8218 0.1846
%    0.9835 0.8280 0.1817
%    0.9807 0.8342 0.1787
%    0.9778 0.8404 0.1757
%    0.9748 0.8467 0.1726
%    0.9720 0.8529 0.1695
%    0.9694 0.8591 0.1665
%    0.9671 0.8654 0.1636
%    0.9651 0.8716 0.1608
%    0.9634 0.8778 0.1582
%    0.9619 0.8840 0.1557
%    0.9608 0.8902 0.1532
%    0.9601 0.8963 0.1507
%    0.9596 0.9023 0.1480
%    0.9595 0.9084 0.1450
%    0.9597 0.9143 0.1418
%    0.9601 0.9203 0.1382
%    0.9608 0.9262 0.1344
%    0.9618 0.9320 0.1304
%    0.9629 0.9379 0.1261
%    0.9642 0.9437 0.1216
%    0.9657 0.9494 0.1168
%    0.9674 0.9552 0.1116
%    0.9692 0.9609 0.1061
%    0.9711 0.9667 0.1001
%    0.9730 0.9724 0.0938
%    0.9749 0.9782 0.0872
%    0.9769 0.9839 0.0805
%    ];
% 
% P = size(values,1);
% map = interp1(1:size(values,1), values, linspace(1,P,m), 'linear');
