# Supplementary material for: Fixation can change the appearance of phase separation in living cells
Source: eLife. 2022 Nov 29;11:e79903. doi: 10.7554/eLife.79903 (PMC9817179; doi:10.7554/eLife.79903)
Supplement: Source code 1. [file elife-79903-code1.zip › Processing Scripts/Required Functions/fwhm.m]

function width = fwhm(x,y)

% function width = fwhm(x,y)
%
% Full-Width at Half-Maximum (FWHM) of the waveform y(x)
% and its polarity.
% The FWHM result in 'width' will be in units of 'x'
%
%
% Rev 1.2, April 2006 (Patrick Egan)

y = y - min(y); %need to subtract off minimum to span [0 1]

y = y / max(y);
N = length(y);
lev50 = 0.5;
% if y(1) < lev50                  % find index of center (max or min) of pulse
    [~,centerindex]=max(y);
    Pol = +1;
%     disp('Pulse Polarity = Positive')
% else
%     [~,centerindex]=min(y);
%     Pol = -1;
%     disp('Pulse Polarity = Negative')
% end
i = 2;
while sign(y(i)-lev50) == sign(y(i-1)-lev50)
    i = i+1;
end                                   %first crossing is between v(i-1) & v(i)
interp = (lev50-y(i-1)) / (y(i)-y(i-1));
tlead = x(i-1) + interp*(x(i)-x(i-1));
i = centerindex+1;                   %start search for next crossing at center
while ((sign(y(i)-lev50) == sign(y(i-1)-lev50)) & (i <= N-1))
    i = i+1;
end
if i ~= N
    Ptype = 1;  
%     disp('Pulse is Impulse or Rectangular with 2 edges')
    interp = (lev50-y(i-1)) / (y(i)-y(i-1));
    ttrail = x(i-1) + interp*(x(i)-x(i-1));
    width = ttrail - tlead;
else
    Ptype = 2; 
%     disp('Step-Like Pulse, no second edge')
    ttrail = NaN;
    width = NaN;
end
