# Supplementary material for: Fixation can change the appearance of phase separation in living cells
Source: eLife. 2022 Nov 29;11:e79903. doi: 10.7554/eLife.79903 (PMC9817179; doi:10.7554/eLife.79903)
Supplement: Source code 2. [file elife-79903-code2.zip]

Archive with 5 entries (4 files):
- Kinetic Simulation/
- Kinetic Simulation/COPASI.ipynb
- Kinetic Simulation/COPASI_SI.pdf
- __MACOSX/Kinetic Simulation/._COPASI_SI.pdf
- Kinetic Simulation/Kinetic Simulations.cps
